# Supplementary material for: Efficacy and Safety of Neoadjuvant Gemcitabine Plus Nab-Paclitaxel in Borderline Resectable and Locally Advanced Pancreatic Cancer—A Systematic Review and Meta-Analysis
Source: Cancers (Basel). 2021 Aug 27;13(17):4326. doi: 10.3390/cancers13174326 (PMC8430874; doi:10.3390/cancers13174326)
Supplement: Supplementary file 1 [file cancers-13-04326-s001.zip]

Archive with 1 entries (1 files):
- cancers-1273344-supplementary.pdf
